# Supplementary material for: Ambengana Millidge & Russell-Smith, 1992, a synonym of Neriene Blackwall, 1833 (Araneae, Linyphiidae)
Source: Zookeys. 2010 Jul 30;(52):1–8. doi: 10.3897/zookeys.52.496 (PMC3088028; doi:10.3897/zookeys.52.496)
Supplement: XML Treatment for Neriene [file zookeys.52.496-treatment1.xml]

<!DOCTYPE tp:taxon-treatment
  PUBLIC "-//TaxonX//DTD Taxonomic Treatment Publishing DTD v0 20100105//EN" "tax-treatment-NSO.dtd">
<tp:taxon-treatment xmlns:tp="http://www.plazi.org/taxpub"><tp:treatment-meta><mixed-citation publication-type="journal"><person-group><name><surname>Xu</surname><given-names>Xin</given-names></name><name><surname>Jie</surname><given-names>Liu</given-names></name><name><surname>Chen</surname><given-names>Jian</given-names></name></person-group><article-title><italic>Ambengana</italic> Millidge &amp; Russell-Smith, 1992, a synonym of <italic>Neriene</italic> Blackwall, 1833 (Araneae, Linyphiidae)</article-title><source>Zookeys</source><day>30</day><month>7</month><year>2010</year><volume>2010</volume><issue>52</issue><fpage>1</fpage><lpage>8</lpage><pub-id pub-id-type="doi">10.3897/zookeys.52.496</pub-id></mixed-citation></tp:treatment-meta><tp:nomenclature><tp:taxon-name>
                        <tp:taxon-name-part taxon-name-part-type="genus">Neriene</tp:taxon-name-part>	
                    </tp:taxon-name><tp:taxon-authority>Blackwall, 1833</tp:taxon-authority></tp:nomenclature><tp:treatment-sec sec-type="Type species"><title>Type species.</title><p><tp:taxon-name>Linyphia clathrata</tp:taxon-name> Sundevall, 1830.</p></tp:treatment-sec><tp:taxon-treatment><tp:treatment-meta><mixed-citation publication-type="journal"><person-group><name><surname>Xu</surname><given-names>Xin</given-names></name><name><surname>Jie</surname><given-names>Liu</given-names></name><name><surname>Chen</surname><given-names>Jian</given-names></name></person-group><article-title><italic>Ambengana</italic> Millidge &amp; Russell-Smith, 1992, a synonym of <italic>Neriene</italic> Blackwall, 1833 (Araneae, Linyphiidae)</article-title><source>Zookeys</source><day>30</day><month>7</month><year>2010</year><volume>2010</volume><issue>52</issue><fpage>1</fpage><lpage>8</lpage><pub-id pub-id-type="doi">10.3897/zookeys.52.496</pub-id></mixed-citation></tp:treatment-meta><tp:nomenclature><tp:taxon-name>
                            <tp:taxon-name-part taxon-name-part-type="genus">Neriene</tp:taxon-name-part>	
                            <tp:taxon-name-part taxon-name-part-type="species">birmanica</tp:taxon-name-part>
                        </tp:taxon-name><tp:taxon-authority>(Thorell, 1887)</tp:taxon-authority><xref ref-type="fig" rid="F1">Figs 1</xref><xref ref-type="fig" rid="F4">12</xref><tp:nomenclature-citation-list><tp:nomenclature-citation><tp:taxon-name>Linyphia birmanica</tp:taxon-name><comment><xref ref-type="bibr" rid="B8">Thorell, 1887: 99</xref> (f).</comment></tp:nomenclature-citation><tp:nomenclature-citation><tp:taxon-name>Bathyphantes kashmiricus</tp:taxon-name><comment><xref ref-type="bibr" rid="B1">Caporiacco, 1935: 167</xref>, pl. 2, fig. 12 (m).</comment></tp:nomenclature-citation><tp:nomenclature-citation><tp:taxon-name>Neriene kashmirica</tp:taxon-name><comment><xref ref-type="bibr" rid="B4">van Helsdingen, 1969: 261</xref>, figs 359–360 (m).</comment></tp:nomenclature-citation><tp:nomenclature-citation><tp:taxon-name>Neriene birmanica</tp:taxon-name><comment><xref ref-type="bibr" rid="B4">van Helsdingen, 1969: 265</xref>, figs 361–363 (f).</comment></tp:nomenclature-citation><tp:nomenclature-citation><tp:taxon-name>Neriene birmanica</tp:taxon-name><comment><xref ref-type="bibr" rid="B2">Chen, Zhu &amp; Chen, 1989: 1</xref>, figs 1–10 (mf).</comment></tp:nomenclature-citation><tp:nomenclature-citation><tp:taxon-name>Neriene birmanica</tp:taxon-name><comment><xref ref-type="bibr" rid="B3">Chen, Gao, 1990: 99</xref>, figs 124a–j (mf).</comment></tp:nomenclature-citation><tp:nomenclature-citation><tp:taxon-name>Neriene birmanica</tp:taxon-name><comment><xref ref-type="bibr" rid="B7">Song, Zhu &amp; Chen, 1999: 188</xref>, figs 108G–H, Q (mf).</comment></tp:nomenclature-citation><tp:nomenclature-citation><tp:taxon-name>Ambengana complexipalpis</tp:taxon-name><comment><xref ref-type="bibr" rid="B5">Millidge, Russell-Smith, 1992: 1387</xref>, figs 52–55 (mf), <bold>syn. n.</bold></comment></tp:nomenclature-citation></tp:nomenclature-citation-list></tp:nomenclature><tp:treatment-sec sec-type="Material examined"><title>Material examined.</title><p>CHINA: 1 ♂, 3 ♀, Sichuan Province, Panzhihua City, Miyi County, 10.07.1981 Gao J.C.; 1 ♂, 1 ♀, same locality, Chen X.E.; 2 ♂, 3 ♀, Yunnan Province, Dehong DaiJingpo Autonomous Prefecture, Ruili City, 16.09.2000, Chen, W. H. and Liu, F. X.; 2 ♂, 6 ♀, Yunnan Province, Lincang City, Zhenkang County, Nansan Town, 14.09.2000, Chen, W. H. and Liu, F. X.; 1 ♀, Yunnan Province, Honghe Hani and Yi Prefecture, Luchun County, 2.09.2000, Chen, W. H. and Liu, F. X.; 3 ♂, 7 ♀, Yunnan Province, Xishuangbanna Dai Autonomous Prefecture, Menghai County, Daluo Town, 9.09.2000, Chen, W. H. and Liu, F. X.; 1 ♂, same province and prefercture, Menghai County, 10.09.2000, Chen, W. H. and Liu, F. X.; 1 ♀, Yunnan Province, Honghe Hani and Yi Prefecture, Jinping Miao, Yao and Dai Autonomous County, 30.08.2000, Chen, W. H. and Liu, F. X.; 1 ♀, Yunnan Province, Pu'er Prefecture, Jiangcheng Hani and Yi Autonomous County, 25.09.2000, Chen, W. H. and Liu, F. X.</p><fig id="F1" position="float" orientation="portrait"><label>Figures 1–2.</label><caption><p><tp:taxon-name>Neriene birmanica</tp:taxon-name> (Thorell, 1887), male from Nansan Town (Yunnan Province, China). <bold>1</bold> male habitus, dorsal view <bold>2</bold> left palp, ventral view. Scale bars =1 mm (<bold>1</bold>), scale = 0.2 mm (<bold>2</bold>).</p></caption><graphic xmlns:xlink="http://www.w3.org/1999/xlink" xlink:href="ZooKeys-052-001-g001.jpg" position="float" orientation="portrait" xlink:type="simple"/></fig></tp:treatment-sec><tp:treatment-sec sec-type="Diagnosis"><title>Diagnosis.</title><p>Tibia not fusiform, with few spines; paracymbium with narrow distal arm tapering to a sharp tip; hook-shaped tip of distal part of median apophysis curved in ventral direction; transversal and terminal sclerites never present; lateral depressions of the epigyne small and superficial, this species belongs to the peltata-species group (van Helsdingen 1969). It can be distinguished from other members of the peltata-group species by the tiny paracymbium (<xref ref-type="fig" rid="F2">Fig. 4</xref>), the sword-shaped embolic tip (<xref ref-type="fig" rid="F2">Figs 4, 6</xref>), the broad and short terminal apophysis with about one coil (<xref ref-type="fig" rid="F1">Figs 2</xref>, <xref ref-type="fig" rid="F2">5</xref>), the translucent spot at either side of the uniquely trapeziform atrium opening, the superficially depressed area at either side next to lateral translucent spots (<xref ref-type="fig" rid="F3">Fig. 9</xref>), and the scape forming a rounded mesal projection and spiral grooves of about two coils in the female (<xref ref-type="fig" rid="F3">Figs 10, 11</xref>).</p><!--PageBreak--></tp:treatment-sec><tp:treatment-sec sec-type="Description"><title>Description.</title><sec sec-type="Male"><title>Male:</title><p>Total length: 2.78. Carapace: 1.22 long, 0.94 wide. Abdomen: 1.54 long, 0.98 wide. Carapace brown, unmodified. Eyes subequal. AER recurved, AME-AME shorter than AMEd, AME-ALE slightly longer than AMEd; PER straight, PME-PME about PMEd, PME-PLE slightly longer than PMEd; ALE and PLE juxtaposed. Chelicerae brown, stridulatory ridges absent, promargin of fang groove with three teeth, median tooth largest;, retromargin with three small teeth, first bigger than others. Lengths of legs: I 5.36 (1.47+1.58+1.52+0.79), II 4.90 (1.33+1.43+1.38+0.76), III 4.08 (1.19+1.16+1.08+0.65), IV 4.41 (1.25+1.21+1.29+0.66). Each tibia, patella and femur with two dorsal spines. Tm I: 0.20. Tm IV absent. Abdomen cylindriform, without tubercle; colour and pattern as in <xref ref-type="fig" rid="F1">Fig. 1</xref>.</p><!--PageBreak--><p>Patella short, with long spine dorsally. Tibia shorter than cymbium, with several long spines on lateral and ventral surfaces, and one prodorsal, two retrodorsal trichobothria. Paracymbium tiny, long and slender, U-shaped, slightly membranous (<xref ref-type="fig" rid="F2">Fig. 4</xref>). Median apophysis long, slender in lateral view, with dorsal tip hook-shaped (<xref ref-type="fig" rid="F2">Figs 4, 7</xref>). Lamella well-developed, with four projections: lateral one and posterior one long, lateral one with sharp, membranous end, posterior one with blunt end; anterior one broad, blunt; dorsal one short (<xref ref-type="fig" rid="F2">Fig. 3</xref>). Terminal apophysis simple, broad and short, strongly membranous from prolateral view, with about one coil (<xref ref-type="fig" rid="F1">Figs 2</xref>, <xref ref-type="fig" rid="F2">5</xref>). Embolus simple, perpendicularly curved at half length, with a sword-shaped end (<xref ref-type="fig" rid="F2">Figs 4, 6</xref>).</p><!--PageBreak--><fig id="F2" position="float" orientation="portrait"><label>Figures 3–7.</label><caption><p><tp:taxon-name>Neriene birmanica</tp:taxon-name> (Thorell, 1887), male from Nansan Town (Yunnan Province, China). <bold>3</bold> left palp, prolatral view <bold>4</bold> left palp, retrolateral view <bold>5</bold> terminal apophysis, retrolateral view <bold>6</bold> embolus, retrolateral view <bold>7</bold> median apophysis, retrolateral view. Scale bars = 0.2 mm.</p></caption><graphic xmlns:xlink="http://www.w3.org/1999/xlink" xlink:href="ZooKeys-052-001-g002.jpg" position="float" orientation="portrait" xlink:type="simple"/></fig></sec><sec sec-type="Female"><title>Female:</title><p>Total length: 2.86. Carapace: 1.14 long, 0.69 wide. Abdomen: 1.71 long, 1.30 wide. Carapace brown, unmodified. Eyes subequal. AER recurved, AME-AME shorter than AMEd, AME-ALE slightly shorter than AMEd; PER straight, PME-PME shorter than PMEd, PME-PLE about equal with PME-PME; ALE and PLE juxtaposed. Chelicerae brown, stridulatory ridges absent, promargin of fang groove with three teeth, median tooth largest; retromargin with three equal teeth. Lengths of legs: I 5.27 (1.44+1.61+1.44+0.78), II 4.60 (1.26+1.42+1.23+0.69), III 3.17 (0.93+0.94+0.79+0.51), IV 4.47 (1.37+1.27+1.21+0.62). Each tibia, patella and femur with two dorsal spines. Tm I: 0.22. Tm IV absent. Abdomen oval, without tubercle, the colour and patch see <xref ref-type="fig" rid="F3">Fig. 8.</xref></p><!--PageBreak--><p>In ventral view, atrium opening small, trapeziform. Lateral depression present (<xref ref-type="fig" rid="F3">Fig. 9</xref>). Scape arising from dorsal wall, short, with slightly rounded tip, and with small semi-covered depression on ventral surface (<xref ref-type="fig" rid="F3">Fig. 10</xref>). Spermathecae as long as wide; spiral grooves started from entrances situated in the middle of the ventral wall of either atrium to the apical turning-points, with about two coils; fertilized ducts started from spermathecae, with (about) two coils; turning points situated laterally; spermathecae long and slender, situated laterally (<xref ref-type="fig" rid="F3">Fig. 11</xref>).</p><fig id="F3" position="float" orientation="portrait"><label>Figures 8–11.</label><caption><p> <tp:taxon-name>Neriene birmanica</tp:taxon-name> (Thorell, 1887), female from Nansan Town (Yunnan Province, China). <bold>8</bold> female habitus, dorsal view <bold>9</bold> epigynum, ventral view <bold>10</bold> epigynum without skin, ventral view <bold>11</bold> spermathecae, dorsal view. Scale = 1 mm (<bold>8</bold>), scales = 0.2 mm (<bold>9</bold>, <bold>10</bold>, <bold>11</bold>).</p></caption><graphic xmlns:xlink="http://www.w3.org/1999/xlink" xlink:href="ZooKeys-052-001-g003.jpg" position="float" orientation="portrait" xlink:type="simple"/></fig></sec></tp:treatment-sec><tp:treatment-sec sec-type="Remarks"><title>Remarks.</title><p>Although we didn’t examine the type speciemens of <tp:taxon-name>Ambengana complexipalpis</tp:taxon-name>, the tiny paracymbium, the sword-shape embolic tip, broad and the short terminal apophysis, the uniquely trapeziform atrium opening shown in the original illustrations (<xref ref-type="bibr" rid="B5">Millidge and Russell-Smith 1992</xref> figs 52–54) leave no doubts that our identification is correct. The original illustration of the spermathecae by <xref ref-type="bibr" rid="B5">Millidge and Russell-Smith (1992, fig. 55)</xref> is rather simplified and shows some differences with the specimen of <tp:taxon-name>Neriene birmanica</tp:taxon-name> we have examined (cf. <xref ref-type="fig" rid="F3">Fig. 11</xref>). However, such the difference does not affect our identification.</p></tp:treatment-sec><tp:treatment-sec sec-type="Distribution:"><title>Distribution:</title><p>Southeast Asia (India, Kashmir, Myanmar, China, Indonesia) (<xref ref-type="fig" rid="F4">Fig. 12</xref>).</p><fig id="F4" position="float" orientation="portrait"><label>Figure 12</label><caption><p>Distribution of <tp:taxon-name>Neriene birmanica</tp:taxon-name> (Thorell, 1887). Numbers correspond to the localities on the map: <bold>1</bold> China, Sichuan Province, Miyi County <bold>2</bold> China, Yunnan Province, Ruili City <bold>3</bold> China, Yunnan Province, Zhenkang County <bold>4</bold> China, Yunnan Province, Menghai County <bold>5</bold> China, Yunnan Province, Menghai County <bold>6</bold> China, Yunnan Province, Jiangcheng Hani and Yi Autonomous County <bold>7</bold> China, Yunnan Province, Luchun County <bold>8</bold> China, Yunnan Province, Jinping Miao, Yao, and Dai Autonomous County <bold>9</bold> Myanmar, Mawlamyine, Burma <bold>10</bold> Kashmir, Garhi near Jhelum <bold>11</bold> India, Bombay <bold>12</bold> Indonesia, Bali.</p></caption><graphic xmlns:xlink="http://www.w3.org/1999/xlink" xlink:href="ZooKeys-052-001-g004.jpg" position="float" orientation="portrait" xlink:type="simple"/></fig></tp:treatment-sec></tp:taxon-treatment><ref-list><ref id="B8"><mixed-citation xmlns:xlink="http://www.w3.org/1999/xlink" xlink:type="simple"><person-group><name name-style="western"><surname>Thorell</surname><given-names>T</given-names></name></person-group> (<year>1887</year>)<article-title> Viaggio di L. Fea in Birmania e regioni vicine. II. Primo saggio sui ragni birmani.</article-title><source>Annali del Museo civico di storia naturale di Genova</source>, <volume>25</volume>: <fpage>5</fpage>-<lpage>417</lpage>.</mixed-citation></ref><ref id="B1"><mixed-citation xmlns:xlink="http://www.w3.org/1999/xlink" xlink:type="simple"><person-group><name name-style="western"><surname>di Caporiacco</surname><given-names>L</given-names></name></person-group> (<year>1935</year>) <article-title>Aracnidi dell’Himalaia e del Karakoram, raccolti dalla Missione italiana al Karakoram (1929-VII).</article-title><source>Memorie della societa entomologica italiana</source>, <volume>13</volume>: <fpage>161</fpage>–<lpage>263</lpage>.</mixed-citation></ref><ref id="B4"><mixed-citation xmlns:xlink="http://www.w3.org/1999/xlink" xlink:type="simple"><person-group><name name-style="western"><surname>van Helsdingen</surname><given-names>PJ</given-names></name></person-group> (<year>1969</year>) <article-title>A reclassification of the species of Linyphia Latreille based on the functioning of the genitalia (Araneida, Linyphiidae), I</article-title>. <source>Zoologische Verhandelingen Leiden</source>, <volume>105</volume>, <fpage>1</fpage>–<lpage>303</lpage>.</mixed-citation></ref><ref id="B2"><mixed-citation xmlns:xlink="http://www.w3.org/1999/xlink" xlink:type="simple"><person-group><name name-style="western"><surname>Chen</surname><given-names>J</given-names></name><name name-style="western"><surname>Zhu</surname><given-names>CD</given-names></name><name name-style="western"><surname>Chen</surname><given-names>XE</given-names></name></person-group> (<year>1989</year>) <article-title> Neriene birmanica (Thorell, 1887) a new record of linyphiid spider from China (Araneae: Linyphiidae).</article-title><source>Journal of Hubei University (Natural Science Edition)</source>, <volume>11</volume>(<issue>2</issue>), <fpage>1</fpage>–<lpage>5</lpage>.</mixed-citation></ref><ref id="B3"><mixed-citation xmlns:xlink="http://www.w3.org/1999/xlink" xlink:type="simple"><person-group><name name-style="western"><surname>Chen</surname><given-names>XE</given-names></name><name name-style="western"><surname>Gao</surname><given-names>JC</given-names></name></person-group> (<year>1990</year>) <source> The Sichuan farmland spiders in China</source>. <publisher-name>Sichuan Sci. Tech. Publ. House</publisher-name>, <publisher-loc>Chengdu</publisher-loc>, <lpage>226</lpage> pp.</mixed-citation></ref><ref id="B7"><mixed-citation xmlns:xlink="http://www.w3.org/1999/xlink" xlink:type="simple"><person-group><name name-style="western"><surname>Song</surname><given-names>DX</given-names></name><name name-style="western"><surname>Zhu</surname><given-names>MS</given-names></name><name name-style="western"><surname>Chen</surname><given-names>J</given-names></name></person-group> (<year>1999</year>) <source>The Spiders of China</source>. <publisher-name>Hebei Sci. Technol. Publ. House</publisher-name>, <publisher-loc>Shijiazhuang</publisher-loc>, <lpage>640 pp</lpage>.</mixed-citation></ref><ref id="B5"><mixed-citation xmlns:xlink="http://www.w3.org/1999/xlink" xlink:type="simple"><person-group><name name-style="western"><surname>Millidge</surname><given-names>AF</given-names></name><name name-style="western"><surname>Russell-Smith</surname><given-names>A</given-names></name></person-group> (<year>1992</year>)<article-title> Linyphiidae from rain forests of Southeast Asia.</article-title><source>Journal of Natural History</source>, <volume>26</volume>, <fpage>1367</fpage>–<lpage>1404</lpage>.</mixed-citation></ref></ref-list></tp:taxon-treatment>
